# Supplementary material for: Beta Caryophyllene-Loaded Nanostructured Lipid Carriers for Topical Management of Skin Disorders: Statistical Optimization, In Vitro and Dermatokinetic Evaluation
Source: Gels. 2023 Jul 6;9(7):550. doi: 10.3390/gels9070550 (PMC10378941; doi:10.3390/gels9070550)
Supplement: Supplementary file 1 [file gels-09-00550-s001.zip]

Archive with 1 entries (1 files):
- gels-2447742-supplementary.pdf
